# Supplementary material for: Development of Wide-Angle Depolarizing Reflector at 1064 nm
Source: Materials (Basel). 2023 Jun 8;16(12):4258. doi: 10.3390/ma16124258 (PMC10303084; doi:10.3390/ma16124258)
Supplement: Supplementary file 1 [file materials-16-04258-s001.zip]

Archive with 1 entries (1 files):
- materials-2395624-supplementary.pdf
